# Supplementary material for: Only Small Effects of Mindfulness-Based Interventions on Biomarker Levels of Inflammation and Stress: A Preregistered Systematic Review and Two Three-Level Meta-Analyses
Source: Int J Mol Sci. 2023 Feb 23;24(5):4445. doi: 10.3390/ijms24054445 (PMC10003032; doi:10.3390/ijms24054445)
Supplement: Supplementary file 1 [file ijms-24-04445-s001.zip]

Archive with 1 entries (1 files):
- ijms-2229960-supplementary.pdf
